# Supplementary material for: Impact of Polymer Membrane Properties on the Removal of Pharmaceuticals
Source: Membranes (Basel). 2022 Jan 26;12(2):150. doi: 10.3390/membranes12020150 (PMC8874440; doi:10.3390/membranes12020150)
Supplement: Supplementary file 1 [file membranes-12-00150-s001.zip]

Archive with 1 entries (1 files):
- membranes-1482909-supplementary.pdf
